# Supplementary material for: Optimization of Irrigation Amount and Nitrogen Rate of Drip-Fertigated Sugar Beet Based on Sugar Yield, Nitrogen Use Efficiency, and Critical Nitrogen Dilution Curve in the Arid Southern Xinjiang of China
Source: Plants (Basel). 2025 Jul 4;14(13):2055. doi: 10.3390/plants14132055 (PMC12252462; doi:10.3390/plants14132055)
Supplement: Supplementary file 1 [file plants-14-02055-s001.zip]

Archive with 1 entries (1 files):
- plants-3708508-supplementary.pdf
